# Supplementary material for: Synchronous force and Ca2+ measurements for repeated characterization of excitation-contraction coupling in human myocardium
Source: Commun Biol. 2024 Feb 22;7:220. doi: 10.1038/s42003-024-05886-3 (PMC10884022; doi:10.1038/s42003-024-05886-3)
Supplement: Supplementary file 3 — Supplementary Data [file 42003_2024_5886_MOESM3_ESM.xlsx]

## Sheet: FFR
Force and calcium transients at different pacing frequencies (0.5, 1, 2 Hz)														Force and calcium kinetics at different pacing frequencies (0.5, 1, 2 Hz)
Time (s)	0.5 Hz				1 Hz				2 Hz					Kinetics	Category	0.5 Hz		1 Hz		2 Hz
	Force (%)		Calcium (%)		Force (%)		Calcium (%)		Force (%)		Calcium (%)					Mean	SEM	Mean	SEM	Mean	SEM
	Mean	SEM	Mean	SEM	Mean	SEM	Mean	SEM	Mean	SEM	Mean	SEM		Amplitude (mN, ΔFluorescence ratio )	Force	3.26301	0.811087	3.58878	0.876352	2.80104	0.766631
0.01	0.42165	0.15436	0.56919	0.16802	0.57494	0.15896	0.61108	0.14532	1.08216	0.24967	6.78635	2.92368			Calcium	0.0694607	0.0097654	0.0718014	0.00968131	0.0629521	0.00897314
0.02	0.60171	0.15894	18.8059	3.17474	0.65869	0.12558	20.2812	3.31219	1.03692	0.2275	18.375	3.86708		Tau (ms)	Force	138.673	4.53147	130.953	4.27294	115.36	3.91362
0.03	2.04602	0.36889	42.5887	6.65321	2.44769	0.38674	44.3009	6.61884	2.85414	0.40282	41.0983	5.78799			Calcium	235.153	12.7097	213.467	11.2785	178.38	9.99499
0.04	4.56686	0.88479	60.9263	9.43812	5.49315	0.99742	63.685	9.36148	6.01005	1.04691	60.5615	9.66164		T50on (ms)	Force	108	3.26599	100.235	2.17705	87.008	1.69155
0.05	8.75313	1.98252	77.8186	12.0901	10.7822	2.46878	80.7927	11.8578	11.3178	2.51614	76.214	11.7421			Calcium	34.4714	0.791086	34.42	0.548262	33.5614	0.760067
0.06	14.4772	3.5048	88.5524	13.4062	17.981	4.3157	92.1835	13.1936	19.1038	4.8001	86.0661	12.6753		Ton (ms)	Force	223.333	7.78684	202.667	5.81187	171.333	4.00793
0.07	21.4464	5.33028	94.5928	13.9267	26.7134	6.37985	98.5052	13.7642	28.0923	7.07025	90.9131	12.9982			Calcium	111.333	4.96336	98.6667	2.90593	87.3333	4.30577
0.08	29.0933	7.07721	97.7178	14.1777	36.4698	8.62977	101.589	14.0284	37.6926	9.42847	92.5086	12.8732		T50off (ms)	Force	147.23	4.50281	138.667	4.66667	120	3.51866
0.09	37.3218	9.07514	99.2969	14.1651	46.678	11.1548	102.984	13.9558	47.4852	12.0673	92.0169	12.4146			Calcium	227.333	12.1289	204	12.2979	166.667	8.08683
0.1	45.5202	10.8791	100	14.1622	56.7598	13.3245	103.371	13.7685	56.7235	14.118	91.131	12.1007		Toff (ms)	Force	486.667	20.6713	432	15.59	411.333	19.1452
0.11	53.5582	12.6669	99.7648	13.8773	66.3735	15.3953	102.867	13.575	64.8642	16.1169	89.6797	11.7236			Calcium	800	33.6226	692.667	30.3702	583.333	36.9513
0.12	61.283	14.3548	99.268	13.7201	75.4176	17.2709	101.646	13.3139	71.9726	17.8073	87.3976	11.2791		TD50 (ms)	Force	262.667	8.86226	241.099	7.97389	204.325	5.82447
0.13	68.562	15.8578	98.5153	13.4748	83.7321	19.0321	99.9175	12.9587	77.77	19.2924	84.9775	10.898			Calcium	305.333	15.8224	270.541	12.8922	222.676	11.7327
0.14	75.366	17.3215	97.2755	13.1138	91.0285	20.5771	97.6286	12.5654	82.2052	20.4768	82.3345	10.5065		TD (ms)	Force	710	26.2406	634.667	18.4615	582.667	20.435
0.15	81.348	18.6745	95.5212	12.6321	97.1465	21.9106	95.0302	12.1201	85.0819	21.3263	79.258	9.97942			Calcium	911.333	35.2254	791.333	29.6787	670.667	39.0783
0.16	86.645	19.9736	93.8213	12.2874	102.116	23.0734	92.1853	11.5193	86.8681	21.9766	76.4002	9.56762
0.17	91.0927	21.0303	91.6753	11.8675	105.909	24.0223	89.3214	10.9228	87.3157	22.3889	73.0758	9.08046
0.18	94.6166	21.8978	89.3083	11.4334	108.467	24.7566	86.2769	10.422	86.5642	22.5022	69.5994	8.51805
0.19	97.1586	22.5829	86.7635	11.028	109.91	25.3603	83.2483	9.96262	84.9965	22.4241	66.1907	7.97962
0.2	98.9662	23.144	84.3809	10.6284	110.256	25.6883	80.2901	9.62533	82.5545	22.0544	62.9514	7.56263
0.21	99.8788	23.5266	81.763	10.262	109.749	25.8143	77.3642	9.24412	79.2536	21.499	59.5932	7.22196
0.22	100	23.817	79.1015	9.80419	108.296	25.8166	74.379	8.92676	75.525	20.7905	56.3822	6.82695
0.23	99.4133	23.9314	76.4619	9.45741	106.071	25.628	71.5188	8.46935	71.4184	19.9883	53.2956	6.4623
0.24	98.2377	23.8896	73.8486	9.07735	103.309	25.2972	68.4257	8.02956	66.9993	19.0827	50.2107	6.13321
0.25	96.3665	23.7542	71.2055	8.76146	100.012	24.8326	65.2871	7.59348	62.4355	18.1	47.1837	5.80276
0.26	94.1263	23.4762	68.3154	8.39259	96.1556	24.2268	61.8455	7.21286	57.8878	17.0781	44.0502	5.39309
0.27	91.5237	23.1044	65.5412	8.13092	91.9789	23.5641	58.7511	6.81518	53.2826	15.9405	41.1279	4.94616
0.28	88.3484	22.6536	62.7973	7.81771	87.434	22.7919	55.6419	6.46346	48.7264	14.8315	38.5238	4.63955
0.29	84.9838	22.0992	59.9917	7.51049	82.405	21.723	52.6573	6.15363	44.0474	13.4921	35.9212	4.26858
0.3	81.2097	21.4325	57.0017	7.1655	77.3618	20.8034	49.8733	5.87979	39.4471	12.3025	33.3821	3.89188
0.31	77.1301	20.7202	54.434	6.87242	72.0545	19.7718	47.2598	5.66244	35.0866	11.0758	30.9495	3.58944
0.32	72.8438	19.9132	51.5811	6.52247	66.5751	18.6974	44.4173	5.37297	31.0547	9.96579	28.7124	3.36789
0.33	68.5512	19.091	48.9153	6.2433	61.1719	17.5865	41.7358	5.14741	27.1925	8.83287	26.2989	3.07331
0.34	63.9174	18.1835	46.1766	5.98349	55.8575	16.3853	39.0703	4.885	23.5999	7.72004	24.1004	2.86206
0.35	59.4236	17.2017	43.5841	5.74835	50.6164	15.1725	36.4578	4.57235	20.4291	6.68515	21.9251	2.61414
0.36	54.8062	15.9973	40.896	5.57155	45.4667	13.9801	34.2467	4.37654	17.6439	5.78077	20.0929	2.44084
0.37	50.1636	14.9384	38.691	5.33166	40.7049	12.766	32.089	4.23331	14.993	4.88632	18.5269	2.28936
0.38	45.7613	13.8741	36.3485	5.12995	36.0866	11.4775	29.9896	4.06708	12.7783	4.0676	17.0337	2.2211
0.39	41.4656	12.7848	34.3006	4.91473	31.6903	10.2104	27.9616	3.87712	10.8543	3.3461	15.6926	2.10085
0.4	37.2965	11.7608	32.3571	4.67917	27.731	9.11242	26.1527	3.74766	9.27226	2.76168	14.5899	2.05601
0.41	33.3597	10.734	30.3862	4.41913	24.1871	8.08972	24.355	3.5453	7.86731	2.30545	13.4047	1.95906
0.42	29.6734	9.64862	28.4392	4.15459	21.0252	7.15043	22.7299	3.3297	6.61978	1.85178	12.2619	1.87384
0.43	26.2119	8.66176	26.6223	3.93148	18.0307	6.22441	21.0751	3.13626	5.6257	1.51776	11.3141	1.78867
0.44	23.0692	7.76798	24.9215	3.70732	15.412	5.40179	19.552	2.95797	4.76419	1.22968	10.5212	1.73595
0.45	20.1789	6.85518	23.2701	3.48973	13.1411	4.6187	18.1166	2.7844	4.03125	1.05573	9.72725	1.673
0.46	17.6229	6.00557	21.8382	3.35634	11.1714	3.97512	16.7564	2.6551	3.43764	0.84695	8.98236	1.5942
0.47	15.3416	5.31784	20.4891	3.24075	9.44607	3.34641	15.5479	2.56376	2.86734	0.64506	8.28695	1.52717
0.48	13.2218	4.62563	19.2243	3.11474	7.96459	2.82815	14.5154	2.47406	2.44151	0.54882	7.66112	1.4759
0.49	11.3627	3.99973	18.0784	2.98903	6.74538	2.37089	13.4942	2.38923	2.1369	0.45085	7.07745	1.4225
0.5	9.81741	3.469	17.0208	2.89478	5.66973	1.96447	12.5629	2.30466	1.86231	0.37572	6.53354	1.36654
0.51	8.35889	2.96866	15.9515	2.76807	4.80308	1.63812	11.8348	2.24186	1.60656	0.30843	6.0746	1.31248
0.52	7.13292	2.54687	14.9909	2.64016	4.02732	1.36438	11.0971	2.16785	1.40932	0.28635	5.66292	1.26759
0.53	6.07927	2.16366	14.0685	2.52757	3.39356	1.12987	10.3873	2.10596	1.24766	0.2534	5.29885	1.23743
0.54	5.19695	1.82913	13.2351	2.44598	2.88207	0.94509	9.75062	2.03724	1.04492	0.21435	4.87868	1.18278
0.55	4.42584	1.54814	12.4223	2.34557	2.44933	0.80583	9.21089	1.98561	0.90011	0.21199	4.53389	1.14576
0.56	3.7517	1.28336	11.6818	2.25897	2.07425	0.68372	8.63546	1.89727	0.80822	0.19323	4.19265	1.10849
0.57	3.15891	1.09523	10.9839	2.17975	1.82019	0.58114	8.05922	1.81064	0.69867	0.18728	3.86983	1.06831
0.58	2.65108	0.91312	10.3489	2.10544	1.61228	0.47532	7.53932	1.7368	0.55125	0.16882	3.58533	1.02576
0.59	2.2918	0.78383	9.72875	2.0142	1.41753	0.42362	7.02649	1.67534	0.49643	0.14834	3.35058	0.98062
0.6	1.97695	0.67569	9.17217	1.94934	1.29246	0.37213	6.53535	1.60716	0.47701	0.16414	3.10456	0.93598
0.61	1.7084	0.57498	8.65192	1.87918	1.11263	0.31976	6.08133	1.56287	0.38578	0.14032	2.88593	0.88983
0.62	1.55566	0.50574	8.16766	1.80617	0.92992	0.28451	5.68001	1.52659	0.34252	0.11965	2.71565	0.82661
0.63	1.41099	0.42985	7.69897	1.73847	0.79579	0.24674	5.27905	1.47088	0.32418	0.13493	2.53573	0.76157
0.64	1.22663	0.38249	7.29091	1.6969	0.68189	0.22558	4.89919	1.40445	0.2886	0.12309	2.35138	0.70085
0.65	1.06243	0.32254	6.87484	1.63876	0.54524	0.19283	4.55225	1.33738	0.30967	0.14119	2.20448	0.66132
0.66	0.88867	0.29883	6.50184	1.59655	0.51003	0.17016	4.21755	1.26337	0.2958	0.13241	2.0522	0.62808
0.67	0.80007	0.2714	6.11549	1.54367	0.4883	0.17469	3.88199	1.18795	0.26339	0.11786	1.89056	0.58673
0.68	0.66735	0.22457	5.77255	1.49907	0.4232	0.1701	3.58797	1.11723	0.22197	0.09889	1.71762	0.53025
0.69	0.54108	0.17671	5.45375	1.43932	0.44822	0.1588	3.31365	1.05163	0.22723	0.13171	1.58368	0.49225
0.7	0.50993	0.17528	5.15334	1.3951	0.38588	0.13288	3.06906	0.9825	0.23498	0.11026	1.44305	0.46196
0.71	0.44638	0.15427	4.87654	1.33774	0.27729	0.10238	2.83064	0.91421	0.22513	0.12068	1.37755	0.43928
0.72	0.37819	0.13687	4.65278	1.29766	0.2765	0.10991	2.63144	0.84663	0.22427	0.1107	1.27985	0.41795
0.73	0.36542	0.14169	4.39323	1.2522	0.31931	0.12039	2.39903	0.77958	0.23484	0.1293	1.15788	0.39669
0.74	0.3375	0.13573	4.12664	1.21758	0.28546	0.12719	2.17818	0.70719	0.24041	0.14391	1.06877	0.38039
0.75	0.27368	0.13375	3.85978	1.1803	0.24814	0.13121	1.97366	0.63859	0.19055	0.09445	1.04329	0.35983
0.76	0.24295	0.12946	3.58832	1.15027	0.23309	0.07771	1.80648	0.57264	0.17291	0.12703	0.96721	0.34844
0.77	0.1889	0.09838	3.30992	1.1191	0.255	0.10592	1.63171	0.50348	0.15662	0.13183	0.89874	0.34409
0.78	0.16808	0.12792	3.05484	1.08579	0.19771	0.0972	1.47777	0.45486	0.12312	0.14181	0.8338	0.33123
0.79	0.09794	0.09763	2.82797	1.04781	0.21874	0.08443	1.36693	0.41143	0.0983	0.1041	0.74088	0.31898
0.8	0.1347	0.11364	2.62279	1.00924	0.23145	0.09959	1.26269	0.37673	0.10202	0.10389	0.68869	0.31296
0.81	0.11426	0.09453	2.43265	0.95912	0.20888	0.07562	1.13896	0.34389	0.09704	0.1334	0.60821	0.29397
0.82	0.08212	0.10542	2.26564	0.91179	0.26598	0.11068	1.02689	0.31853	0.08904	0.10219	0.56532	0.27209
0.83	0.10391	0.11697	2.10433	0.86644	0.21051	0.08529	0.91838	0.28414	0.11753	0.11301	0.54649	0.25678
0.84	0.11691	0.10449	1.92447	0.8264	0.22755	0.11377	0.82345	0.25733	0.12559	0.12734	0.52537	0.23791
0.85	0.09146	0.11205	1.76411	0.78793	0.23114	0.11987	0.72603	0.23558	0.16201	0.13993	0.48526	0.21558
0.86	0.07972	0.12612	1.6019	0.75913	0.20397	0.09122	0.64439	0.21598	0.19505	0.14295	0.41413	0.19449
0.87	0.09872	0.11662	1.4236	0.72372	0.22743	0.11633	0.56688	0.19998	0.19576	0.14156	0.40611	0.18817
0.88	0.05476	0.09599	1.28023	0.6895	0.21114	0.10514	0.50834	0.18657	0.20528	0.12665	0.4109	0.19903
0.89	0.03278	0.07764	1.1611	0.65214	0.22295	0.11	0.46938	0.17217	0.24042	0.17752	0.35138	0.18808
0.9	0.04246	0.06515	1.04304	0.61452	0.18587	0.07057	0.44634	0.1667	0.18659	0.10367	0.28319	0.17948
0.91	0.06477	0.08463	0.96122	0.57915	0.23299	0.12375	0.40903	0.16088	0.21641	0.19021	0.25041	0.19334
0.92	0.0352	0.08535	0.9284	0.55191	0.20963	0.09907	0.3845	0.1793	0.17615	0.11649	0.17573	0.15976
0.93	0.05484	0.11874	0.87349	0.534	0.21336	0.0986	0.32408	0.19245	0.17165	0.12771	0.17126	0.17301
0.94	0.02475	0.09561	0.81635	0.5102	0.18456	0.0764	0.29101	0.20136	0.14444	0.10636	0.1798	0.18675
0.95	0.000399419	0.09687	0.74339	0.49112	0.24618	0.10999	0.28226	0.19408	0.16737	0.14169	0.16315	0.17225
0.96	0.00235	0.11218	0.68478	0.4743	0.23648	0.10795	0.30959	0.20247	0.19108	0.13057	0.17838	0.17588
0.97	0.02485	0.09965	0.62523	0.45172	0.17841	0.07423	0.33332	0.21449	0.17695	0.13139	0.16948	0.1648
0.98	0.00286	0.0752	0.58002	0.42726	0.19555	0.10457	0.35628	0.23474	0.18399	0.1177	0.15428	0.15427
0.99	0.05662	0.10015	0.54502	0.40348	0.18546	0.11546	0.3694	0.24175	0.1955	0.14779	0.14499	0.16589
1	0.09221	0.09552	0.53234	0.37451	0.16417	0.11219	0.39444	0.26355	0.20856	0.15096	0.13024	0.17828

## Sheet: PPP
Force and calcium transients in PPP (post-pause potentiation)										Force and calcium kinetics in PPP (post-pause potentiation)
Time (s)	Control				PPP (12 s)					Kinetics	Category	Control		PPP (12 s)
	Force (%)		Calcium (%)		Force (%)		Calcium (%)					Mean	SEM	Mean	SEM
	Mean	SEM	Mean	SEM	Mean	SEM	Mean	SEM		Amplitude (mN, ΔFluorescence ratio )	Force	3.16564	0.761332	8.02763	1.64229
0.01	0.42165	0.15436	0.56919	0.16802	1.11756	0.29439	0.55804	0.21897			Calcium	0.0800093	0.0139256	0.0911873	0.0169131
0.02	0.60171	0.15894	18.8059	3.17474	1.25746	0.2368	21.031	3.1083		Tau (ms)	Force	138.673	4.53147	160.107	11.3734
0.03	2.04602	0.36889	42.5887	6.65321	2.7007	0.26899	45.9031	8.05685			Calcium	235.153	12.7097	271.927	23.8266
0.04	4.56686	0.88479	60.9263	9.43812	6.33394	1.12404	65.6383	11.677		T50on (ms)	Force	108.222	2.88258	116.818	4.09127
0.05	8.75313	1.98252	77.8186	12.0901	13.8479	3.32906	83.6521	15.6437			Calcium	34.6027	0.748063	35.7787	0.919611
0.06	14.4772	3.5048	88.5524	13.4062	25.8917	7.00993	95.8614	17.6757		Ton (ms)	Force	223.333	7.78684	247.333	9.68389
0.07	21.4464	5.33028	94.5928	13.9267	41.9098	11.5212	103.388	18.7805			Calcium	111.333	4.96336	130	6.3994
0.08	29.0933	7.07721	97.7178	14.1777	60.1062	16.4558	107.996	19.7463		T50off (ms)	Force	147.23	4.50281	162.322	8.2817
0.09	37.3218	9.07514	99.2969	14.1651	79.3714	21.0097	110.998	20.2989			Calcium	226.328	12.2567	259.186	22.2137
0.1	45.5202	10.8791	100	14.1622	99.7177	25.4746	112.656	20.7471		Toff (ms)	Force	486.667	20.6713	554	41.7567
0.11	53.5582	12.6669	99.7648	13.8773	120.097	29.8911	113.624	20.9498			Calcium	800	33.6226	794	40.9041
0.12	61.283	14.3548	99.268	13.7201	139.902	33.7421	114.044	21.035		TD50 (ms)	Force	264.669	9.60409	296.732	15.2253
0.13	68.562	15.8578	98.5153	13.4748	158.571	37.2266	113.935	21.0922			Calcium	305.729	16.4979	361.349	26.8007
0.14	75.366	17.3215	97.2755	13.1138	175.642	40.2598	113.339	21.0859		TD (ms)	Force	710	26.2406	801.333	50.9048
0.15	81.348	18.6745	95.5212	12.6321	191.228	42.8847	112.443	20.934			Calcium	911.333	35.2254	924	43.7939
0.16	86.645	19.9736	93.8213	12.2874	205.329	45.2855	111.185	20.8321
0.17	91.0927	21.0303	91.6753	11.8675	217.094	47.025	109.697	20.6164
0.18	94.6166	21.8978	89.3083	11.4334	227.443	48.3848	107.767	20.2888
0.19	97.1586	22.5829	86.7635	11.028	235.782	49.4912	105.703	19.9472
0.2	98.9662	23.144	84.3809	10.6284	242.65	50.3597	103.484	19.5516
0.21	99.8788	23.5266	81.763	10.262	247.576	50.9944	101.261	19.1677
0.22	100	23.817	79.1015	9.80419	251.045	51.3488	98.7706	18.7526
0.23	99.4133	23.9314	76.4619	9.45741	252.973	51.4885	96.1175	18.3092
0.24	98.2377	23.8896	73.8486	9.07735	253.449	51.4848	93.4392	17.8147
0.25	96.3665	23.7542	71.2055	8.76146	252.397	51.3124	90.6818	17.2953
0.26	94.1263	23.4762	68.3154	8.39259	250.343	50.9157	87.9609	16.7079
0.27	91.5237	23.1044	65.5412	8.13092	246.786	50.4156	85.1785	16.1345
0.28	88.3484	22.6536	62.7973	7.81771	241.975	49.7844	82.5319	15.5716
0.29	84.9838	22.0992	59.9917	7.51049	235.803	49.0431	79.9688	14.9808
0.3	81.2097	21.4325	57.0017	7.1655	228.82	48.1613	77.4326	14.4068
0.31	77.1301	20.7202	54.434	6.87242	221.1	47.1929	74.636	13.7964
0.32	72.8438	19.9132	51.5811	6.52247	212.592	46.0355	72.2302	13.2395
0.33	68.5512	19.091	48.9153	6.2433	203.44	44.9393	69.7455	12.6788
0.34	63.9174	18.1835	46.1766	5.98349	194.012	43.6701	67.0738	12.0519
0.35	59.4236	17.2017	43.5841	5.74835	183.907	42.3326	64.4317	11.5287
0.36	54.8062	15.9973	40.896	5.57155	173.153	40.6881	61.9443	11.0578
0.37	50.1636	14.9384	38.691	5.33166	162.405	39.2748	59.2886	10.4886
0.38	45.7613	13.8741	36.3485	5.12995	151.514	37.9995	56.7476	9.97955
0.39	41.4656	12.7848	34.3006	4.91473	140.537	36.6902	54.3168	9.50417
0.4	37.2965	11.7608	32.3571	4.67917	129.845	35.2959	52.0562	9.06403
0.41	33.3597	10.734	30.3862	4.41913	119.95	33.919	49.6584	8.51947
0.42	29.6734	9.64862	28.4392	4.15459	110.183	32.3562	47.4384	8.1109
0.43	26.2119	8.66176	26.6223	3.93148	101.016	30.9442	45.1678	7.67422
0.44	23.0692	7.76798	24.9215	3.70732	92.536	29.5123	42.9497	7.28498
0.45	20.1789	6.85518	23.2701	3.48973	84.6096	27.9161	40.727	6.93547
0.46	17.6229	6.00557	21.8382	3.35634	76.8874	26.2516	38.6163	6.59639
0.47	15.3416	5.31784	20.4891	3.24075	70.1246	24.7465	36.4754	6.2664
0.48	13.2218	4.62563	19.2243	3.11474	63.6678	23.1547	34.3003	5.91934
0.49	11.3627	3.99973	18.0784	2.98903	57.6759	21.5841	32.2684	5.63515
0.5	9.81741	3.469	17.0208	2.89478	52.1873	19.9996	30.3668	5.32307
0.51	8.35889	2.96866	15.9515	2.76807	47.3041	18.5068	28.6195	5.10788
0.52	7.13292	2.54687	14.9909	2.64016	42.868	17.0204	26.9977	4.90371
0.53	6.07927	2.16366	14.0685	2.52757	38.8276	15.5843	25.6035	4.7401
0.54	5.19695	1.82913	13.2351	2.44598	35.1088	14.3038	24.2029	4.52803
0.55	4.42584	1.54814	12.4223	2.34557	31.8762	13.0046	22.7955	4.35222
0.56	3.7517	1.28336	11.6818	2.25897	29.0538	11.8804	21.4855	4.19331
0.57	3.15891	1.09523	10.9839	2.17975	26.2419	10.5938	20.2855	4.0349
0.58	2.65108	0.91312	10.3489	2.10544	23.9773	9.5282	19.1046	3.8851
0.59	2.2918	0.78383	9.72875	2.0142	21.9375	8.58791	18.0187	3.74867
0.6	1.97695	0.67569	9.17217	1.94934	19.9259	7.77058	17.0633	3.61904
0.61	1.7084	0.57498	8.65192	1.87918	18.3749	7.06546	16.1677	3.50633
0.62	1.55566	0.50574	8.16766	1.80617	16.7038	6.33037	15.278	3.39127
0.63	1.41099	0.42985	7.69897	1.73847	15.3646	5.72118	14.4515	3.27787
0.64	1.22663	0.38249	7.29091	1.6969	14.1204	5.06973	13.6926	3.16217
0.65	1.06243	0.32254	6.87484	1.63876	13.0724	4.65167	12.9523	3.03988
0.66	0.88867	0.29883	6.50184	1.59655	12.2072	4.1811	12.2442	2.92276
0.67	0.80007	0.2714	6.11549	1.54367	11.418	3.73306	11.5911	2.82049
0.68	0.66735	0.22457	5.77255	1.49907	10.6701	3.44618	10.9902	2.72694
0.69	0.54108	0.17671	5.45375	1.43932	9.81131	3.16116	10.4108	2.64129
0.7	0.50993	0.17528	5.15334	1.3951	9.29765	2.89316	9.91276	2.55984
0.71	0.44638	0.15427	4.87654	1.33774	8.57408	2.54828	9.42788	2.47708
0.72	0.37819	0.13687	4.65278	1.29766	7.98296	2.2387	8.96786	2.389
0.73	0.36542	0.14169	4.39323	1.2522	7.71674	2.07555	8.53515	2.30593
0.74	0.3375	0.13573	4.12664	1.21758	7.14936	1.90763	8.14428	2.23251
0.75	0.27368	0.13375	3.85978	1.1803	6.77213	1.82017	7.75236	2.17132
0.76	0.24295	0.12946	3.58832	1.15027	6.33511	1.71159	7.36706	2.12332
0.77	0.1889	0.09838	3.30992	1.1191	5.91208	1.50296	7.01621	2.0834
0.78	0.16808	0.12792	3.05484	1.08579	5.51513	1.39356	6.68118	2.03837
0.79	0.09794	0.09763	2.82797	1.04781	5.36861	1.28598	6.34466	1.98425
0.8	0.1347	0.11364	2.62279	1.00924	4.95939	1.12832	6.023	1.92636
0.81	0.11426	0.09453	2.43265	0.95912	4.83446	1.14981	5.72274	1.86683
0.82	0.08212	0.10542	2.26564	0.91179	4.47723	0.94117	5.43253	1.79877
0.83	0.10391	0.11697	2.10433	0.86644	4.25853	0.92986	5.16102	1.73625
0.84	0.11691	0.10449	1.92447	0.8264	4.19605	0.83715	4.92736	1.67123
0.85	0.09146	0.11205	1.76411	0.78793	3.98875	0.73899	4.71471	1.6041
0.86	0.07972	0.12612	1.6019	0.75913	3.85146	0.75205	4.47678	1.53084
0.87	0.09872	0.11662	1.4236	0.72372	3.57987	0.70303	4.23971	1.46321
0.88	0.05476	0.09599	1.28023	0.6895	3.31164	0.66381	4.00579	1.3953
0.89	0.03278	0.07764	1.1611	0.65214	3.16624	0.58259	3.73978	1.33309
0.9	0.04246	0.06515	1.04304	0.61452	2.96061	0.545	3.48037	1.27148
0.91	0.06477	0.08463	0.96122	0.57915	2.80451	0.50092	3.24975	1.20597
0.92	0.0352	0.08535	0.9284	0.55191	2.78066	0.48994	3.06074	1.14141
0.93	0.05484	0.11874	0.87349	0.534	2.68549	0.43051	2.89248	1.07963
0.94	0.02475	0.09561	0.81635	0.5102	2.47186	0.46786	2.73001	1.02054
0.95	0.000399419	0.09687	0.74339	0.49112	2.42287	0.43585	2.56053	0.96041
0.96	0.00235	0.11218	0.68478	0.4743	2.40799	0.40177	2.41534	0.90259
0.97	0.02485	0.09965	0.62523	0.45172	2.11503	0.33916	2.24342	0.84546
0.98	0.00286	0.0752	0.58002	0.42726	2.00612	0.30676	2.09331	0.79026
0.99	0.05662	0.10015	0.54502	0.40348	1.8576	0.2939	1.93925	0.74604
1	0.09221	0.09552	0.53234	0.37451	1.78598	0.30295	1.7995	0.70795

## Sheet: High Preload
Force and calcium transients under high preload										Force and calcium kinetics under high preload
Time (s)	Control				High preload (5000 µN)					Kinetics	Category	Control		High preload (5000 µN)
	Force (%)		Calcium (%)		Force (%)		Calcium (%)					Mean	SEM	Mean	SEM
	Mean	SEM	Mean	SEM	Mean	SEM	Mean	SEM		Amplitude (mN, ΔFluorescence ratio )	Force	2.69654	1.45642	4.7317	1.79087
0.01	0.36967	0.18238	0.53558	0.14549	1.25354	0.31707	11.0356	6.3493			Calcium	0.0598267	0.00968498	0.060005	0.0110166
0.02	0.70257	0.2348	22.7699	4.21037	1.25282	0.33032	30.7208	6.26044		Tau (ms)	Force	123.783	4.73437	131.867	4.42543
0.03	2.34171	0.4365	43.6011	8.02912	3.76193	0.37697	50.277	9.90049			Calcium	212.633	10.3869	223	15.5378
0.04	5.0528	1.04744	62.1065	11.4028	7.8634	0.96146	66.6777	13.3395		T50on (ms)	Force	93.0117	8.80913	112.985	6.14948
0.05	9.33278	2.67902	77.4484	14.2129	15.3716	2.9089	80.7476	16.8302			Calcium	35.386	1.96209	34.294	2.44281
0.06	15.4354	5.41418	88.0932	16.0008	24.671	6.08969	89.4783	18.5043		Ton (ms)	Force	196.667	15.6347	238.333	11.0805
0.07	22.5053	8.78155	94.9039	16.9681	36.0685	10.2077	94.9893	18.819			Calcium	116.667	16.0555	106.667	7.1492
0.08	30.1724	12.6163	98.4098	17.1992	48.4576	15.0806	97.7656	18.8594		T50off (ms)	Force	129.84	7.20851	141.997	5.57416
0.09	38.0141	16.5528	99.751	16.9893	61.1799	20.0264	99.2521	18.7963			Calcium	201.505	7.62833	203.655	11.3069
0.1	45.8236	20.6498	100	16.457	74.1108	25.0674	100.042	18.3314		Toff (ms)	Force	401.667	22.1234	441.667	29.8236
0.11	53.6085	24.7587	99.502	15.8307	87.0238	30.1983	100.298	17.9415			Calcium	618.333	43.391	683.333	46.9515
0.12	60.7879	28.5668	98.5711	15.1046	99.5827	35.2926	100.07	17.6417		TD50 (ms)	Force	233.495	13.481	267.345	8.15927
0.13	67.9233	32.502	97.3487	14.4669	111.902	39.9462	99.0117	16.9335			Calcium	279.624	19.3838	278.096	16.2869
0.14	74.544	36.3238	95.9	13.7309	123.55	45.5123	97.4991	16.2501		TD (ms)	Force	598.333	32.2921	680	24.4949
0.15	80.6753	39.8249	94.2305	13.0067	133.761	49.3632	95.5801	15.6802			Calcium	735	32.2232	790	48.3735
0.16	85.9801	42.9337	92.2074	12.3112	142.968	52.8848	93.6204	15.126
0.17	90.0346	45.3158	90.1361	11.6869	150.945	55.8375	90.9905	14.3689
0.18	93.4366	47.5318	87.6291	10.967	157.706	58.422	88.6705	14.1299
0.19	96.2107	49.5265	85.1222	10.4176	163.397	60.4545	86.0409	13.7378
0.2	98.1257	51.1716	82.5161	10.0124	168.026	62.1927	82.9372	13.0549
0.21	99.3214	52.5516	79.9271	9.61037	171.448	63.7456	79.9662	12.8108
0.22	99.9081	53.5486	77.2277	9.406	173.994	64.8539	76.9328	12.3009
0.23	100	54.3648	74.4264	9.23216	175.183	65.8339	73.9403	11.9185
0.24	99.1426	54.6879	71.4836	9.05842	175.473	66.534	70.9085	11.4908
0.25	97.8724	54.8699	68.5494	8.84181	174.435	66.8452	68.1046	11.0845
0.26	96.194	54.875	65.6491	8.68573	172.841	66.9646	65.003	10.4069
0.27	93.7638	54.431	62.7403	8.34146	169.877	66.8569	62.1722	10.1325
0.28	91.0126	53.8687	60.1767	8.03936	166.038	66.2449	58.8585	9.33055
0.29	87.844	53.0168	57.6188	7.72239	161.245	65.539	55.627	8.77613
0.3	83.9384	51.5314	55.0014	7.39506	155.7	64.5756	52.3496	8.59548
0.31	80.2191	50.3113	52.3388	6.92773	149.309	63.4286	49.0582	8.13319
0.32	75.9269	48.6813	49.6592	6.506	142.149	62.0415	45.9911	7.83562
0.33	71.4929	46.8343	46.9485	6.15187	134.397	60.2447	43.269	7.65034
0.34	66.9992	44.9251	44.317	5.743	126.047	58.2459	40.9512	7.50045
0.35	62.285	42.7731	41.6629	5.37366	117.429	55.787	39.0733	7.27656
0.36	57.4312	40.4251	39.1559	5.22083	108.431	53.1277	37.2	7.02303
0.37	52.9179	38.1998	36.796	5.2031	99.2164	50.3399	35.3777	6.83097
0.38	48.2596	35.7202	34.4616	5.17116	90.2291	47.3114	33.4611	6.5955
0.39	43.6101	33.0388	32.2234	5.17661	80.7594	44.0909	31.4612	6.47485
0.4	39.2374	30.4081	30.2795	5.22765	72.1466	40.9356	29.3266	6.43284
0.41	35.047	27.7645	28.4884	5.21844	63.7538	37.5652	27.3456	6.36782
0.42	31.2234	25.2233	26.7539	5.04702	55.7999	34.1201	25.5915	6.29248
0.43	27.5931	22.7252	25.1382	4.85548	48.4345	30.6747	24.0563	6.16595
0.44	24.1355	20.2028	23.5819	4.71563	41.8957	27.4233	22.6657	5.99143
0.45	20.9458	17.7506	22.0823	4.50507	35.8566	24.567	21.4004	5.79049
0.46	17.6195	15.0475	20.6873	4.30581	30.2612	20.8327	20.15	5.59347
0.47	14.9479	12.9437	19.4197	4.20627	25.8057	18.1112	18.9089	5.41066
0.48	12.8409	11.2531	18.2058	4.06759	21.6958	15.8201	17.7594	5.20091
0.49	10.931	9.65318	17.1985	3.939	18.3512	13.6653	16.7243	5.03795
0.5	9.36786	8.33237	16.31	3.88905	15.4586	11.8492	15.7942	4.85785
0.51	7.86764	7.00752	15.3536	3.75209	13.0471	10.352	14.9341	4.65883
0.52	6.74712	5.98693	14.4538	3.57786	11.0579	8.89941	14.1518	4.49377
0.53	5.72936	5.10028	13.6728	3.49627	9.32346	7.60032	13.3898	4.37832
0.54	4.83067	4.3185	12.8494	3.42635	8.14914	6.74109	12.6703	4.21824
0.55	4.02245	3.61986	11.9637	3.30539	6.87405	5.72957	12.0136	4.0603
0.56	3.40442	3.06392	11.18	3.28324	5.93141	5.03236	11.4481	3.94447
0.57	2.87374	2.60953	10.4952	3.33831	5.02665	4.35336	10.8925	3.78886
0.58	2.44678	2.18612	9.71425	3.24543	4.47696	3.78827	10.4151	3.622
0.59	2.09167	1.86686	9.03515	3.16937	3.82708	3.44305	9.94489	3.46818
0.6	1.85051	1.6512	8.41932	3.10089	3.42367	2.9751	9.46688	3.2994
0.61	1.62739	1.44767	7.79128	2.99043	2.95209	2.66342	8.97691	3.11548
0.62	1.45471	1.27811	6.99958	2.72267	2.47989	2.2023	8.49258	2.92074
0.63	1.29644	1.16432	6.31647	2.58161	2.12517	2.06847	7.97537	2.74085
0.64	1.03962	0.93943	5.59767	2.38955	2.00766	1.79056	7.4765	2.56693
0.65	0.92718	0.81019	4.88948	2.20747	1.84761	1.58172	6.9647	2.39527
0.66	0.89324	0.78982	4.23289	2.03074	1.58498	1.45741	6.47068	2.25692
0.67	0.68221	0.59197	3.70763	1.92423	1.42888	1.22326	6.00657	2.10774
0.68	0.71062	0.60409	3.22728	1.79347	1.17002	1.13181	5.57172	1.94104
0.69	0.60787	0.49613	2.8091	1.67488	0.93825	0.9855	5.14717	1.79074
0.7	0.47369	0.38579	2.45358	1.56032	0.73507	0.90373	4.74893	1.67748
0.71	0.39017	0.29916	2.10674	1.45697	0.49152	0.72843	4.3437	1.52595
0.72	0.41596	0.34809	1.83683	1.36688	0.54232	0.7455	3.93947	1.3894
0.73	0.36456	0.29799	1.58985	1.28852	0.3961	0.63858	3.5111	1.27074
0.74	0.29911	0.24746	1.35989	1.205	0.27058	0.50236	3.10816	1.14728
0.75	0.33899	0.27855	1.16798	1.12175	0.34098	0.39533	2.74322	1.04106
0.76	0.25487	0.22995	1.03855	1.04076	0.37499	0.3632	2.41173	0.95936
0.77	0.18094	0.15254	0.94246	0.96158	0.41487	0.26012	2.10996	0.89082
0.78	0.10898	0.10789	0.89871	0.8909	0.26384	0.14502	1.84407	0.81449
0.79	0.10911	0.10924	0.87795	0.82234	0.43651	0.23251	1.63264	0.73344
0.8	0.04343	0.06836	0.85891	0.74847	0.3028	0.18377	1.43755	0.65343
0.81	0.15604	0.13824	0.82639	0.67516	0.2627	0.17696	1.25953	0.57265
0.82	0.08024	0.08987	0.80113	0.59917	0.1992	0.11439	1.10985	0.49887
0.83	0.01619	0.05884	0.79183	0.5045	0.23185	0.16745	0.96884	0.43427
0.84	0.00312	0.08846	0.75933	0.40889	0.22534	0.13797	0.86473	0.37999
0.85	0.21423	0.17397	0.7024	0.3253	0.12325	0.12713	0.73322	0.3438
0.86	0.1467	0.14293	0.62213	0.24278	0.23527	0.19503	0.67594	0.30113
0.87	0.1377	0.12247	0.52025	0.18628	0.12516	0.12048	0.63025	0.26821
0.88	0.10034	0.09083	0.40625	0.15943	0.11658	0.16412	0.6178	0.25147
0.89	0.06781	0.07065	0.37474	0.1551	0.11422	0.19254	0.59657	0.23259
0.9	0.08402	0.08777	0.33751	0.14752	0.12797	0.16316	0.58587	0.20787
0.91	0.15927	0.13854	0.31221	0.13422	0.41652	0.23406	0.59179	0.18864
0.92	0.1004	0.07784	0.32371	0.1383	0.33993	0.18211	0.58292	0.16016
0.93	0.1897	0.14258	0.33392	0.1366	0.27346	0.19756	0.57856	0.17284
0.94	0.13753	0.10357	0.32327	0.13536	0.3164	0.15515	0.55757	0.17331
0.95	0.1074	0.08567	0.28184	0.14302	0.31062	0.19082	0.53318	0.18418
0.96	0.28812	0.24183	0.2372	0.1356	0.26126	0.18366	0.47222	0.17166
0.97	0.17585	0.16397	0.19654	0.12554	0.36137	0.20712	0.4033	0.16318
0.98	0.1717	0.14935	0.153	0.12004	0.30202	0.17875	0.31641	0.12769
0.99	0.19271	0.16359	0.13699	0.12404	0.40468	0.21885	0.22898	0.08276
1	0.1108	0.09985	0.16852	0.14122	0.38765	0.19003	0.15471	0.04322

## Sheet: ISO
Force and calcium transients in present of DMSO and ISO (isoprenaline)										Force and calcium kinetics in present of DMSO and ISO (isoprenaline)
Time (s)	DMSO (0.1%)				ISO (0.5 µM)					Kinetics*	Category	DMSO (0.1%)		ISO (0.5 µM)
	Force (%)		Calcium (%)		Force (%)		Calcium (%)					Mean	SEM	Mean	SEM
	Mean	SEM	Mean	SEM	Mean	SEM	Mean	SEM		Amplitude	Force	1.04838	0.126594	3.70036	0.865339
0.01	0.50954	0.07324	0.73503	0.12002	2.19986	0.17946	0.75532	0.19597			Calcium	0.862067	0.0213918	1.22139	0.0668358
0.02	0.59877	0.1325	18.9842	1.84086	2.05667	0.2645	32.0255	3.08454		Tau	Force	0.953754	0.026485	0.634848	0.0419597
0.03	2.09791	0.52827	40.9683	0.63869	3.09709	0.79913	64.8459	6.35326			Calcium	0.909009	0.0291229	0.599727	0.0238327
0.04	4.61226	0.74371	59.32	0.93427	10.042	2.53426	90.6681	7.76816		T50on	Force	0.952891	0.0354879	0.946812	0.0182981
0.05	8.79439	1.36712	76.374	1.66429	24.9848	5.49488	115.003	9.044			Calcium	0.952085	0.053035	1.00695	0.0582281
0.06	14.2513	2.19606	87.208	2.03866	47.6414	10.6588	127.977	9.16976		Ton	Force	0.962146	0.0371523	0.869215	0.023089
0.07	20.7608	2.92825	94.1	2.03716	76.8182	16.9545	135.004	7.82853			Calcium	0.914615	0.0458064	0.915	0.0217945
0.08	28.0412	3.7686	97.6989	2.02058	114.642	24.4539	139.212	7.58995		T50off	Force	0.953609	0.0239302	0.615848	0.0456992
0.09	36.0198	4.63463	99.2906	2.11049	154.75	34.4478	141.682	7.66178			Calcium	0.940058	0.02622	0.622069	0.0359375
0.1	43.8784	5.268	99.8005	2.1595	199.111	43.8002	141.326	7.93971		Toff	Force	0.996224	0.0866059	0.636194	0.0644596
0.11	51.4674	5.87979	100	2.38259	236.479	53.249	138.641	7.87113			Calcium	0.778539	0.02558	0.580745	0.0266093
0.12	58.7172	6.48973	99.7109	2.73562	270.996	61.1642	135.295	8.17964		TD50	Force	0.964	0.0337046	0.688	0.0386523
0.13	65.7899	7.15128	98.6822	2.8353	301.184	68.366	130.709	9.06964			Calcium	0.93	0.0298329	0.69	0.0311448
0.14	72.4731	8.05086	97.5283	2.92708	324.697	74.5198	123.562	9.64283		TD	Force	0.984709	0.0701039	0.706184	0.0457093
0.15	78.5507	8.96228	95.8797	2.97611	342.971	79.2003	116.351	10.0042			Calcium	0.793546	0.0260269	0.622106	0.0221382
0.16	83.9467	9.806	94.0323	2.97184	351.853	82.1446	108.694	10.9157		Diastole	Force	1.00976	0.0109792	1.00449	0.00517629
0.17	88.4347	10.5213	91.8745	2.87477	352.961	83.3517	101.04	11.5009			Calcium	0.977488	0.017421	0.997461	0.00382615
0.18	92.3893	11.1336	89.5806	2.89535	345.469	82.5329	92.2413	11.3		* All kinetics units are the ratio of post-treatment / pre-treatment.
0.19	95.3241	11.4969	86.7954	2.92093	333.095	79.7748	84.8662	11.0651
0.2	97.5658	11.9442	84.0939	3.13766	312.522	75.4062	77.3387	10.8162
0.21	99.0181	12.1427	81.3133	3.35916	289.045	69.1506	71.2217	10.3005
0.22	99.8296	12.3125	78.6529	3.71291	261.157	60.3642	64.3954	10.4326
0.23	100	12.3813	75.8735	4.02493	228.446	51.9404	58.5445	10.0499
0.24	99.469	12.4	73.2723	4.328	198.64	43.9583	53.6158	9.79154
0.25	98.2057	12.381	70.4852	4.56253	166.504	37.1055	48.6075	9.46053
0.26	96.3725	12.1776	67.659	4.7182	137.452	30.7546	43.4905	8.60312
0.27	94.0155	11.957	64.5141	4.66312	107.546	24.9639	39.201	7.32915
0.28	90.7926	11.7939	61.6732	4.57407	85.54	20.4095	35.3312	6.6045
0.29	87.2441	11.5951	58.7839	4.41668	66.3712	15.9956	30.7253	6.50202
0.3	83.2605	11.2535	56.1338	4.22716	50.4663	12.7417	26.7897	6.43272
0.31	79.1016	11.0098	53.6469	4.00532	38.4041	10.0844	23.2399	5.86396
0.32	74.5778	10.8695	51.2009	3.84072	27.684	8.03739	20.5375	6.02531
0.33	69.9333	10.7322	48.7254	3.61506	20.9805	5.97104	17.9897	5.81531
0.34	64.8993	10.5582	46.1993	3.52805	15.1163	4.85881	15.8484	5.3304
0.35	59.9922	10.3056	43.3522	3.24311	10.8418	3.53757	13.9189	4.63781
0.36	54.8886	10.0908	40.2705	2.92207	7.70178	2.6214	12.3063	4.40364
0.37	49.8141	9.67031	37.2605	2.61268	5.6544	2.12303	10.9522	4.08058
0.38	44.369	9.39391	34.5629	2.50008	3.73637	1.24773	10.0974	3.97123
0.39	39.4203	8.7753	31.9853	2.41724	3.29372	1.25387	8.34905	3.24244
0.4	34.5645	8.17368	29.7848	2.66653	2.30152	0.90607	7.35457	3.13848
0.41	30.2363	7.53378	27.8567	2.89074	1.70614	0.78015	6.56827	2.92367
0.42	26.2458	6.86834	26.3316	2.90609	2.01054	0.48913	5.56019	2.8289
0.43	22.4915	6.25404	24.529	2.91764	1.54805	0.12767	4.96649	2.6534
0.44	19.2518	5.63388	22.9437	2.8287	1.59065	0.31445	4.28071	2.31572
0.45	16.3916	4.89804	21.4231	2.45468	1.24493	0.85893	3.6685	2.04088
0.46	13.705	4.2813	19.7732	2.20943	0.89874	0.40058	3.17301	1.8329
0.47	11.4678	3.67121	18.137	2.08441	0.66452	0.27308	3.10132	1.71091
0.48	9.56755	3.19327	16.4855	1.85991	1.14921	0.35621	2.38172	1.3571
0.49	8.02721	2.70888	14.9011	1.58105	1.07088	0.34322	2.18988	1.21146
0.5	6.86261	2.34675	13.4187	1.46181	1.07533	0.35923	1.70195	0.92584
0.51	5.8299	2.01431	12.1587	1.41646	1.11638	0.31952	1.66571	0.8196
0.52	4.85747	1.73657	10.9341	1.49697	1.36617	0.4285	1.28096	0.59284
0.53	4.03935	1.45159	10.141	1.38167	0.56594	0.33974	1.19324	0.51662
0.54	3.47743	1.16972	9.36659	1.19271	0.89991	0.45238	0.83115	0.31076
0.55	3.0204	1.01869	8.67143	1.03828	0.89154	0.66583	0.90018	0.45671
0.56	2.59171	0.91941	7.92302	0.95152	0.28318	0.3169	0.55627	0.26402
0.57	2.28932	0.71569	7.26792	0.86521	1.20233	0.3421	0.72507	0.45808
0.58	2.12104	0.54627	6.57127	0.90743	0.98709	0.37256	0.65875	0.3397
0.59	1.76028	0.49963	6.0239	0.97192	0.90404	0.25269	0.54769	0.20963
0.6	1.46474	0.42168	5.50806	0.99564	0.96507	0.26972	0.60393	0.22367
0.61	1.20621	0.36755	5.0507	0.9912	0.75248	0.20267	0.60347	0.31428
0.62	1.04936	0.31918	4.66205	0.97827	0.99648	0.07081	0.47539	0.29308
0.63	0.94996	0.2862	4.23639	0.95492	0.47593	0.18045	0.35685	0.20393
0.64	0.87475	0.24114	3.79389	0.93147	0.67341	0.22608	0.45956	0.29253
0.65	0.76226	0.23495	3.33998	0.91027	0.87587	0.12539	0.35052	0.19516
0.66	0.7892	0.16489	2.89382	0.87737	1.03389	0.19414	0.26968	0.08201
0.67	0.70297	0.19838	2.47906	0.81182	0.64348	0.14398	0.32972	0.1113
0.68	0.68934	0.16276	2.12004	0.72817	0.04363	0.47331	0.35802	0.16454
0.69	0.60791	0.15789	1.82182	0.62337	0.89211	0.32605	0.38492	0.21394
0.7	0.50387	0.15812	1.58089	0.51928	1.36483	0.37688	0.42218	0.25122
0.71	0.52098	0.10077	1.37581	0.43033	0.65555	0.13917	0.50053	0.19201
0.72	0.40528	0.10384	1.16986	0.36521	0.42355	0.16405	0.55518	0.12796
0.73	0.33453	0.10014	0.9697	0.31866	0.91576	0.34371	0.56826	0.07814
0.74	0.33162	0.06539	0.79225	0.27379	0.99358	0.24976	0.56467	0.07257
0.75	0.30749	0.04702	0.65099	0.21732	0.4268	0.22001	0.51737	0.11068
0.76	0.29658	0.03175	0.52551	0.17043	0.69103	0.33851	0.49749	0.1427
0.77	0.20066	0.09342	0.46198	0.1332	0.50159	0.15274	0.48403	0.15221
0.78	0.27088	0.02006	0.42507	0.11042	1.27479	0.35592	0.46592	0.17152
0.79	0.30056	0.02191	0.40756	0.11955	0.97813	0.20305	0.4769	0.18207
0.8	0.22664	0.02906	0.38003	0.13301	0.24806	0.30049	0.47068	0.20712
0.81	0.17715	0.04379	0.34449	0.13204	0.9201	0.09236	0.40378	0.22971
0.82	0.17495	0.05835	0.32149	0.10206	0.49467	0.54125	0.35379	0.24345
0.83	0.08523	0.07244	0.27813	0.04273	0.31481	0.293	0.30236	0.25481
0.84	0.16556	0.06512	0.23027	0.07376	0.70603	0.58201	0.32625	0.26284
0.85	0.16351	0.07623	0.19001	0.14445	1.03456	0.155	0.33152	0.23711
0.86	0.13876	0.10442	0.18935	0.18625	1.24454	0.52355	0.41493	0.19354
0.87	0.22249	0.10203	0.19255	0.19211	0.81714	0.31096	0.5419	0.14705
0.88	0.23032	0.10453	0.23978	0.15798	0.6978	0.34029	0.55617	0.18421
0.89	0.25815	0.09427	0.28794	0.12705	0.23024	0.29315	0.53016	0.21172
0.9	0.22342	0.1026	0.32714	0.12721	0.22473	0.37895	0.56429	0.20978
0.91	0.24241	0.06511	0.34703	0.15525	0.67468	0.56445	0.60152	0.19133
0.92	0.25758	0.04208	0.34511	0.20111	0.74168	0.17716	0.55442	0.18729
0.93	0.21891	0.06071	0.32372	0.22921	1.21627	0.27862	0.49488	0.21464
0.94	0.19218	0.0782	0.3065	0.23531	1.26755	0.4345	0.38108	0.19491
0.95	0.28336	0.05686	0.29741	0.23725	1.18796	0.37936	0.30248	0.15158
0.96	0.22737	0.07667	0.31211	0.23543	0.80916	0.39342	0.34818	0.16342
0.97	0.23131	0.07419	0.34213	0.22963	1.06111	0.32934	0.38077	0.23227
0.98	0.28294	0.06756	0.3797	0.22738	1.32269	0.24274	0.33906	0.29231
0.99	0.26633	0.06972	0.40943	0.24323	1.04893	0.13019	0.27876	0.34668
1	0.164	0.10349	0.43768	0.27265	0.58962	0.67373	0.27563	0.32199

## Sheet: CPA+SEA0400
Force and calcium transients in present of DMSO and CPA+SEA0400										Force and calcium kinetics in present of DMSO and CPA+SEA0400
Time (s)	DMSO (0.1%)				CPA+SEA0400 (25 µM+25 µM)					Kinetics*	Category	DMSO (0.1%)		CPA+SEA0400 (25 µM+25 µM)
	Force (%)		Calcium (%)		Force (%)		Calcium (%)					Mean	SEM	Mean	SEM
	Mean	SEM	Mean	SEM	Mean	SEM	Mean	SEM		Amplitude	Force	1.04838	0.126594	0.44247	0.0668832
0.01	0.50954	0.07324	0.73503	0.12002	0.3557	0.06497	0.70483	0.18496			Calcium	0.862067	0.0213918	0.719207	0.0397671
0.02	0.59877	0.1325	18.9842	1.84086	0.3004	0.10457	17.0112	2.11084		Tau	Force	0.953754	0.026485	1.19918	0.0475016
0.03	2.09791	0.52827	40.9683	0.63869	0.8515	0.18476	29.0844	3.9944			Calcium	0.909009	0.0291229	1.41356	0.100387
0.04	4.61226	0.74371	59.32	0.93427	1.63959	0.41282	38.3693	5.11096		T50on	Force	0.952891	0.0354879	1.81117	0.179654
0.05	8.79439	1.36712	76.374	1.66429	2.70543	0.70307	45.3507	5.71344			Calcium	0.952085	0.053035	1.32681	0.142932
0.06	14.2513	2.19606	87.208	2.03866	3.85798	0.99302	50.5359	6.17281		Ton	Force	0.962146	0.0371523	1.59818	0.103841
0.07	20.7608	2.92825	94.1	2.03716	5.17315	1.31913	54.8039	6.35304			Calcium	0.914615	0.0458064	2.02074	0.231262
0.08	28.0412	3.7686	97.6989	2.02058	6.62969	1.66203	59.8825	6.95682		T50off	Force	0.953609	0.0239302	1.13174	0.0428133
0.09	36.0198	4.63463	99.2906	2.11049	8.19539	2.03905	65.1838	7.38311			Calcium	0.940058	0.02622	1.30462	0.0924137
0.1	43.8784	5.268	99.8005	2.1595	9.77762	2.36308	69.4786	7.61422		Toff	Force	0.996224	0.0866059	1.44181	0.0795846
0.11	51.4674	5.87979	100	2.38259	11.6044	2.84198	73.2582	7.86755			Calcium	0.778539	0.02558	1.15373	0.0797353
0.12	58.7172	6.48973	99.7109	2.73562	13.3084	3.19536	76.0678	7.82476		TD50	Force	0.964	0.0337046	1.246	0.0468615
0.13	65.7899	7.15128	98.6822	2.8353	15.0403	3.52069	78.2067	7.72023			Calcium	0.93	0.0298329	1.56	0.0656506
0.14	72.4731	8.05086	97.5283	2.92708	16.8811	3.9281	79.5504	7.52262		TD	Force	0.984709	0.0701039	1.48242	0.0437147
0.15	78.5507	8.96228	95.8797	2.97611	18.7859	4.32298	80.3945	7.21618			Calcium	0.793546	0.0260269	1.25881	0.0587691
0.16	83.9467	9.806	94.0323	2.97184	20.7431	4.6827	81.3571	6.8705		Diastole	Force	1.00976	0.0109792	1.00391	0.00972789
0.17	88.4347	10.5213	91.8745	2.87477	22.7886	5.03915	82.0265	6.58592			Calcium	0.977488	0.017421	1.06144	0.0262136
0.18	92.3893	11.1336	89.5806	2.89535	24.9365	5.45578	82.591	6.38469		* All kinetics units are the ratio of post-treatment / pre-treatment.
0.19	95.3241	11.4969	86.7954	2.92093	26.8572	5.77384	83.0897	6.12605
0.2	97.5658	11.9442	84.0939	3.13766	28.7718	6.04642	83.4125	5.87297
0.21	99.0181	12.1427	81.3133	3.35916	30.762	6.33372	83.4282	5.72685
0.22	99.8296	12.3125	78.6529	3.71291	32.5354	6.59432	83.2956	5.60421
0.23	100	12.3813	75.8735	4.02493	34.2477	6.8579	83.0209	5.50887
0.24	99.469	12.4	73.2723	4.328	35.9284	7.11937	82.4966	5.52446
0.25	98.2057	12.381	70.4852	4.56253	37.4145	7.30302	81.8669	5.57651
0.26	96.3725	12.1776	67.659	4.7182	38.5391	7.36449	81.2056	5.59816
0.27	94.0155	11.957	64.5141	4.66312	39.723	7.51725	80.3424	5.67962
0.28	90.7926	11.7939	61.6732	4.57407	40.554	7.51791	79.6096	5.60755
0.29	87.2441	11.5951	58.7839	4.41668	41.3628	7.59888	78.4885	5.74758
0.3	83.2605	11.2535	56.1338	4.22716	41.8652	7.6404	77.4734	5.69521
0.31	79.1016	11.0098	53.6469	4.00532	42.1196	7.57035	76.3281	5.7294
0.32	74.5778	10.8695	51.2009	3.84072	42.2052	7.52496	74.851	6.03784
0.33	69.9333	10.7322	48.7254	3.61506	42.0183	7.43971	73.4796	6.15894
0.34	64.8993	10.5582	46.1993	3.52805	41.6906	7.35115	72.0221	6.2145
0.35	59.9922	10.3056	43.3522	3.24311	41.1792	7.17465	70.3189	6.3527
0.36	54.8886	10.0908	40.2705	2.92207	40.5254	6.99767	68.6432	6.31311
0.37	49.8141	9.67031	37.2605	2.61268	39.6833	6.77816	66.6526	6.23593
0.38	44.369	9.39391	34.5629	2.50008	38.7506	6.50184	64.7722	6.00903
0.39	39.4203	8.7753	31.9853	2.41724	37.7436	6.18487	62.5513	6.22899
0.4	34.5645	8.17368	29.7848	2.66653	36.6221	5.87541	60.5609	6.20566
0.41	30.2363	7.53378	27.8567	2.89074	35.3041	5.6702	58.3406	6.34447
0.42	26.2458	6.86834	26.3316	2.90609	33.8145	5.38657	56.2863	6.43786
0.43	22.4915	6.25404	24.529	2.91764	32.3048	5.25843	54.2831	6.48209
0.44	19.2518	5.63388	22.9437	2.8287	30.6966	5.11247	52.3015	6.41785
0.45	16.3916	4.89804	21.4231	2.45468	28.9889	4.92687	50.5131	6.16661
0.46	13.705	4.2813	19.7732	2.20943	27.3505	4.80504	48.5853	5.98137
0.47	11.4678	3.67121	18.137	2.08441	25.6845	4.63096	46.7438	5.75685
0.48	9.56755	3.19327	16.4855	1.85991	24.0418	4.42014	45.1296	5.4975
0.49	8.02721	2.70888	14.9011	1.58105	22.3946	4.19945	43.4358	5.29933
0.5	6.86261	2.34675	13.4187	1.46181	20.8494	4.02614	41.8665	5.02545
0.51	5.8299	2.01431	12.1587	1.41646	19.5062	3.89815	40.3089	4.89729
0.52	4.85747	1.73657	10.9341	1.49697	18.1083	3.69272	38.8719	4.70425
0.53	4.03935	1.45159	10.141	1.38167	16.8703	3.46934	37.3204	4.45037
0.54	3.47743	1.16972	9.36659	1.19271	15.607	3.34965	35.8195	4.19893
0.55	3.0204	1.01869	8.67143	1.03828	14.4123	3.17559	34.3497	4.00973
0.56	2.59171	0.91941	7.92302	0.95152	13.4205	3.0333	32.7931	3.8512
0.57	2.28932	0.71569	7.26792	0.86521	12.4356	2.85363	31.3772	3.68859
0.58	2.12104	0.54627	6.57127	0.90743	11.4418	2.68998	30.0975	3.57189
0.59	1.76028	0.49963	6.0239	0.97192	10.5287	2.52952	28.7048	3.51073
0.6	1.46474	0.42168	5.50806	0.99564	9.6918	2.34518	27.5357	3.4471
0.61	1.20621	0.36755	5.0507	0.9912	8.90934	2.17588	26.4412	3.38484
0.62	1.04936	0.31918	4.66205	0.97827	8.1196	2.02481	25.2437	3.30954
0.63	0.94996	0.2862	4.23639	0.95492	7.47898	1.86836	24.1	3.26587
0.64	0.87475	0.24114	3.79389	0.93147	6.84308	1.72727	23.0415	3.25717
0.65	0.76226	0.23495	3.33998	0.91027	6.27712	1.57612	21.9121	3.26765
0.66	0.7892	0.16489	2.89382	0.87737	5.74072	1.45636	20.8474	3.25498
0.67	0.70297	0.19838	2.47906	0.81182	5.22227	1.33713	19.8245	3.26908
0.68	0.68934	0.16276	2.12004	0.72817	4.72648	1.24328	18.838	3.2586
0.69	0.60791	0.15789	1.82182	0.62337	4.31443	1.12666	17.8477	3.24704
0.7	0.50387	0.15812	1.58089	0.51928	3.88975	1.05195	16.922	3.24401
0.71	0.52098	0.10077	1.37581	0.43033	3.47416	0.94708	16.0956	3.22082
0.72	0.40528	0.10384	1.16986	0.36521	3.2163	0.85207	15.339	3.17712
0.73	0.33453	0.10014	0.9697	0.31866	2.90098	0.75239	14.6506	3.08071
0.74	0.33162	0.06539	0.79225	0.27379	2.61628	0.66601	13.9974	2.94824
0.75	0.30749	0.04702	0.65099	0.21732	2.39447	0.59804	13.3225	2.84391
0.76	0.29658	0.03175	0.52551	0.17043	2.22532	0.54825	12.6231	2.75414
0.77	0.20066	0.09342	0.46198	0.1332	1.97607	0.49465	11.9483	2.67188
0.78	0.27088	0.02006	0.42507	0.11042	1.81424	0.45009	11.29	2.58213
0.79	0.30056	0.02191	0.40756	0.11955	1.73739	0.43273	10.6494	2.48468
0.8	0.22664	0.02906	0.38003	0.13301	1.54365	0.37401	10.0366	2.37248
0.81	0.17715	0.04379	0.34449	0.13204	1.3994	0.34781	9.44754	2.256
0.82	0.17495	0.05835	0.32149	0.10206	1.20702	0.26928	8.86331	2.12973
0.83	0.08523	0.07244	0.27813	0.04273	1.16349	0.27686	8.2785	2.00755
0.84	0.16556	0.06512	0.23027	0.07376	1.07595	0.26307	7.73433	1.90949
0.85	0.16351	0.07623	0.19001	0.14445	0.92369	0.23423	7.17288	1.82294
0.86	0.13876	0.10442	0.18935	0.18625	0.95307	0.27301	6.58343	1.80379
0.87	0.22249	0.10203	0.19255	0.19211	0.86514	0.23825	6.03515	1.82277
0.88	0.23032	0.10453	0.23978	0.15798	0.76766	0.22235	5.53003	1.84351
0.89	0.25815	0.09427	0.28794	0.12705	0.64968	0.21366	5.0847	1.84861
0.9	0.22342	0.1026	0.32714	0.12721	0.60636	0.21683	4.7036	1.82145
0.91	0.24241	0.06511	0.34703	0.15525	0.49646	0.17999	4.36557	1.77598
0.92	0.25758	0.04208	0.34511	0.20111	0.47378	0.19592	4.03415	1.72321
0.93	0.21891	0.06071	0.32372	0.22921	0.36169	0.14319	3.70194	1.6676
0.94	0.19218	0.0782	0.3065	0.23531	0.38644	0.17235	3.38956	1.59902
0.95	0.28336	0.05686	0.29741	0.23725	0.35411	0.16677	3.09468	1.51546
0.96	0.22737	0.07667	0.31211	0.23543	0.30826	0.12856	2.85901	1.40354
0.97	0.23131	0.07419	0.34213	0.22963	0.30326	0.16157	2.60957	1.3036
0.98	0.28294	0.06756	0.3797	0.22738	0.25839	0.12727	2.33456	1.23555
0.99	0.26633	0.06972	0.40943	0.24323	0.20374	0.07518	2.07833	1.14856
1	0.164	0.10349	0.43768	0.27265	0.28173	0.14908	1.86431	1.03599

## Sheet: CalRed Characteristics
SNR (Signal-to-Noise Ratio)
Calcium-sensitive dye		Mean	SEM
Fluo-4		4.58477	0.786422
CalRed at 650 nm		27.1009	5.84756
CalRed at 525 nm		80.3291	27.0287
CalRed Ratio		112.793	19.3146
Fluorescence recovery at 650 nm (AU)
Multiple fluorescence excitation		Mean	SEM
1st exposure	Start	2651.29	225.609
	End	1663.67	125.557
2nd exposure	Start	2007.53	71.8485
	End	1408.42	70.519
AU represents arbitrary units.
Fluorescence recovery at 525 nm (AU)
Multiple fluorescence excitation		Mean	SEM
1st exposure	Start	3010.25	362.101
	End	1862.72	230.61
2nd exposure	Start	2263.98	175.3
	End	1544.13	140.282
AU represents arbitrary units.
Relative contractility after CalRed loading (% of pre-loading)
Group	CalRed loading	Mean	SEM
Control	Pre-loading	100	0
	Loading	99.5	3.08131
	Post-loading	100	2.98142
1h	Pre-loading	100	0
	Loading	69.6667	4.48454
	Post-loading	96	14.5717
15h	Pre-loading	100	0
	Loading	74.7	4.6929
	Post-loading	97	5.27257
Fluorescence intensity in diastole (% of autofluorescence)
Group	Emission	Mean	SEM
1h	650 nm	110.667	9.66667
1h	525 nm	101.833	8.02669
15h	650 nm	174.333	16.3537
15h	525 nm	172.833	14.5886
Fluorescence amplitude in systole (AU)
Group	Emission	Mean	SEM
1h	650 nm	31.5	13.9326
1h	525 nm	40.1667	18.3129
15h	650 nm	121.5	24.515
15h	525 nm	347.167	107.771
AU represents arbitrary units.
Calcium spatial heterogeneity (ΔFluorescence ratio)
Region of interest (ROI) in the same myocardial slices		Mean	SEM
Area 1		0.27481	0.0982811
Area 2		0.272156	0.0976512
